# Supplementary material for: A genome-wide expression profile analysis reveals active genes and pathways coping with phosphate starvation in soybean
Source: BMC Genomics. 2016 Mar 5;17:192. doi: 10.1186/s12864-016-2558-9 (PMC4779269; doi:10.1186/s12864-016-2558-9)
Supplement: Additional file 2: Table S1. — KEGG and Go enrichment analysis of differently expressed genes. (a) 317 DEGs between different P treatments (b) 195 DEGs between different materials (c) 253 DEGs between different tissues (d) 85 overlapping genes between the 195 marked DEGs between CD and YH and 317 DEGs in roots and leaves (e) 68 overlapping genes between the 253 marked DEGs between roots and leaves and 317 DEGs in roots and leaves (f) 42 common DEGs. (XLS 86 kb) [file 12864_2016_2558_MOESM2_ESM.xls]

## Sheet: a
Table S1a: Gene Ontology and KEGG analysis of 317 DEGs between different P treatments
Category	Term	p value	q value
GO_Biological Process	GO:0009611 response to wounding	3.6815e-14	6.44262e-12
	GO:0055114 oxidation reduction	1.44341e-13	1.26299e-11
	GO:0009753 response to jasmonic acid stimulus	8.78239e-13	5.12306e-11
	GO:0010200 response to chitin	5.51783e-11	2.41405e-09
	GO:0050832 defense response to fungus	6.51614e-08	2.28065e-06
	GO:0006979 response to oxidative stress	1.17483e-07	3.37616e-06
	GO:0009867 jasmonic acid mediated signaling pathway	1.54339e-07	3.37616e-06
	GO:0046686 response to cadmium ion	2.72767e-07	5.30381e-06
	GO:0009651 response to salt stress	7.79217e-07	1.23966e-05
	GO:0006952 defense response	3.20829e-06	4.31885e-05
	GO:0042744 hydrogen peroxide catabolism	1.0206e-05	0.000102544
	GO:0006355 regulation of transcription, DNA-dependent	2.63356e-05	0.000230437
	GO:0051410 detoxification of nitrogen compound	3.29447e-05	0.000268429
	GO:0009723 response to ethylene stimulus	4.45385e-05	0.00032476
	GO:0009693 ethylene biosynthesis	6.10732e-05	0.00041107
	GO:0019499 cyanide metabolism	6.57449e-05	0.000426124
	GO:0007568 aging	0.000119823	0.000723071
	GO:0006071 glycerol metabolism	0.000183599	0.001071
	GO:0042742 defense response to bacterium	0.000481969	0.00248072
	GO:0009835 ripening	0.000710615	0.00355308
	GO:0009751 response to salicylic acid stimulus	0.00194361	0.0085033
	GO:0010150 leaf senescence	0.00243332	0.00870854
	GO:0010197 polar nuclei fusion	0.00243332	0.00870854
	GO:0009695 jasmonic acid biosynthesis	0.00289467	0.00870854
	GO:0009873 ethylene mediated signaling pathway	0.00305688	0.00870854
	GO:0015688 iron chelate transport	0.00332632	0.00870854
	GO:0030397 membrane disassembly	0.00332632	0.00870854
	GO:0019458 methionine catabolism via 2-oxobutanoate	0.00332632	0.00870854
	GO:0034756 regulation of iron ion transport	0.00332632	0.00870854
	GO:0042178 xenobiotic catabolism	0.00332632	0.00870854
	GO:0008631 induction of apoptosis by oxidative stress	0.00332632	0.00870854
	GO:0000024 maltose biosynthesis	0.00332632	0.00870854
	GO:0010585 glutamine secretion	0.00332632	0.00870854
	GO:0009715 chalcone biosynthesis	0.00332632	0.00870854
	GO:0016117 carotenoid biosynthesis	0.00421189	0.0108394
	GO:0016036 cellular response to phosphate starvation	0.00542998	0.0130302
	GO:0016998 cell wall catabolism	0.00643676	0.0143158
	GO:0015908 fatty acid transport	0.00664162	0.0143158
	GO:0051176 positive regulation of sulfur metabolism	0.00664162	0.0143158
	GO:0051245 negative regulation of cellular defense response	0.00664162	0.0143158
	GO:0010421 hydrogen peroxide-mediated programmed cell death	0.00664162	0.0143158
	GO:0009733 response to auxin stimulus	0.00758473	0.0158015
	GO:0010224 response to UV-B	0.00828736	0.0170274
	GO:0015976 carbon utilization	0.00908662	0.01807
	GO:0045995 regulation of embryonic development	0.00994596	0.018919
	GO:0050691 regulation of antiviral response by host	0.00994596	0.018919
	GO:0055062 phosphate ion homeostasis	0.00994596	0.018919
	GO:0016121 carotene catabolism	0.00994596	0.018919
	GO:0016124 xanthophyll catabolism	0.00994596	0.018919
	GO:0015717 triose phosphate transport	0.00994596	0.018919
	GO:0015995 chlorophyll biosynthesis	0.0107837	0.0195559
	GO:0009626 hypersensitive response	0.013085	0.0212423
	GO:0009926 auxin polar transport	0.013085	0.0212423
	GO:0043481 anthocyanin accumulation in tissues in response to UV light	0.0132394	0.0212423
	GO:0015692 lead ion transport	0.0132394	0.0212423
	GO:0006000 fructose metabolism	0.0132394	0.0212423
	GO:0010363 regulation of plant-type hypersensitive response	0.0132394	0.0212423
	GO:0009805 coumarin biosynthesis	0.0132394	0.0212423
	GO:0019310 myo-inositol catabolism	0.0132394	0.0212423
	GO:0030418 nicotianamine biosynthesis	0.0132394	0.0212423
	GO:0045487 gibberellic acid catabolism	0.0165219	0.0245028
	GO:0009830 cell wall modification during abscission	0.0165219	0.0245028
	GO:0002679 respiratory burst during defense response	0.0165219	0.0245028
	GO:0051865 protein autoubiquitination	0.0165219	0.0245028
	GO:0045793 positive regulation of cell size	0.0197935	0.0279344
	GO:0009813 flavonoid biosynthesis	0.0205355	0.0285215
	GO:0009737 response to abscisic acid stimulus	0.0214767	0.0295939
	GO:0009823 cytokinin catabolism	0.0230543	0.0309674
	GO:0009411 response to UV	0.0235352	0.0309674
	GO:0006085 acetyl-CoA biosynthesis	0.0263044	0.033357
	GO:0015706 nitrate transport	0.0263044	0.033357
	GO:0031540 regulation of anthocyanin biosynthesis	0.0263044	0.033357
	GO:0010047 fruit dehiscence	0.0295437	0.0352725
	GO:0009228 thiamin biosynthesis	0.0295437	0.0352725
	GO:0045449 regulation of transcription	0.0319035	0.0372207
	GO:0010039 response to iron ion	0.0327722	0.0376075
	GO:0006805 xenobiotic metabolism	0.0327722	0.0376075
	GO:0019288 isopentenyl diphosphate biosynthesis, mevalonate-independent pathway	0.0327722	0.0376075
	GO:0043069 negative regulation of programmed cell death	0.0359901	0.0402445
	GO:0010043 response to zinc ion	0.0359901	0.0402445
	GO:0010223 secondary shoot formation	0.0391973	0.0427385
	GO:0009901 anther dehiscence	0.0391973	0.0427385
	GO:0005975 carbohydrate metabolism	0.0418451	0.0449258
	GO:0015914 phospholipid transport	0.0423939	0.0452374
	GO:0055072 iron ion homeostasis	0.04558	0.0473382
	GO:0010584 pollen exine formation	0.04558	0.0473382
	GO:0019853 L-ascorbic acid biosynthesis	0.04558	0.0473382
	GO:0010167 response to nitrate	0.0487554	0.0493191
	GO:0031348 negative regulation of defense response	0.0487554	0.0493191
	GO:0005983 starch catabolism	0.0487554	0.0493191
GO_Molecular Function	GO:0016491 oxidoreductase activity	1.49041e-07	3.37616e-06
	GO:0003700 transcription factor activity	3.3751e-07	5.90642e-06
	GO:0009055 electron carrier activity	1.01821e-06	1.48489e-05
	GO:0004601 peroxidase activity	9.90619e-06	0.000102544
	GO:0015431 glutathione S-conjugate-exporting ATPase activity	1.10057e-05	0.000102544
	GO:0010290 chlorophyll catabolite transporter activity	1.10057e-05	0.000102544
	GO:0050017 L-3-cyanoalanine synthase activity	1.10057e-05	0.000102544
	GO:0030170 pyridoxal phosphate binding	1.11333e-05	0.000102544
	GO:0004022 alcohol dehydrogenase activity	3.37454e-05	0.000268429
	GO:0008889 glycerophosphodiester phosphodiesterase activity	3.96032e-05	0.000301329
	GO:0020037 heme binding	9.35229e-05	0.000584518
	GO:0005506 iron ion binding	0.000251735	0.00142108
	GO:0042626 ATPase activity, coupled to transmembrane movement of substances	0.00081949	0.00398363
	GO:0016207 4-coumarate-CoA ligase activity	0.00112312	0.00531206
	GO:0004124 cysteine synthase activity	0.00181314	0.0081359
	GO:0016706 oxidoreductase activity, acting on paired donors, with incorporation or reduction of molecular oxygen, 2-oxoglutarate as one donor, and incorporation of one atom each of oxygen into both donors	0.00205102	0.00870854
	GO:0004565 beta-galactosidase activity	0.00265925	0.00870854
	GO:0015245 fatty acid transporter activity	0.00332632	0.00870854
	GO:0018826 methionine gamma-lyase activity	0.00332632	0.00870854
	GO:0043495 protein anchor	0.00332632	0.00870854
	GO:0050505 hydroquinone glucosyltransferase activity	0.00332632	0.00870854
	GO:0009905 ent-copalyl diphosphate synthase activity	0.00332632	0.00870854
	GO:0018456 aryl-alcohol dehydrogenase activity	0.00332632	0.00870854
	GO:0008863 formate dehydrogenase activity	0.00332632	0.00870854
	GO:0016767 geranylgeranyl-diphosphate geranylgeranyltransferase activity	0.00332632	0.00870854
	GO:0046905 phytoene synthase activity	0.00332632	0.00870854
	GO:0005358 high-affinity hydrogen:glucose transporter activity	0.00332632	0.00870854
	GO:0009679 hexose:hydrogen symporter activity	0.00332632	0.00870854
	GO:0016769 transferase activity, transferring nitrogenous groups	0.00333413	0.00870854
	GO:0016847 1-aminocyclopropane-1-carboxylate synthase activity	0.00480297	0.0120938
	GO:0004089 carbonate dehydratase activity	0.00480297	0.0120938
	GO:0003677 DNA binding	0.00497333	0.0122582
	GO:0035251 UDP-glucosyltransferase activity	0.00543544	0.0130302
	GO:0016829 lyase activity	0.00597478	0.0141295
	GO:0042132 fructose-bisphosphatase activity	0.00664162	0.0143158
	GO:0016210 naringenin-chalcone synthase activity	0.00664162	0.0143158
	GO:0005484 SNAP receptor activity	0.00678977	0.0143158
	GO:0009670 triose-phosphate transporter activity	0.00994596	0.018919
	GO:0050113 inositol oxygenase activity	0.0132394	0.0212423
	GO:0030410 nicotianamine synthase activity	0.0132394	0.0212423
	GO:0016563 transcriptional activator activity	0.0147243	0.0226606
	GO:0004553 hydrolase activity, hydrolyzing O-glycosyl compounds	0.0147618	0.0226606
	GO:0004866 endopeptidase inhibitor activity	0.0150657	0.022926
	GO:0016702 oxidoreductase activity, acting on single donors with incorporation of molecular oxygen, incorporation of two atoms of oxygen	0.0171665	0.0248276
	GO:0005509 calcium ion binding	0.0173176	0.0248408
	GO:0010302 2-oxoglutarate-dependent dioxygenase activity	0.0197935	0.0279344
	GO:0008661 1-deoxy-D-xylulose-5-phosphate synthase activity	0.0197935	0.0279344
	GO:0016629 12-oxophytodienoate reductase activity	0.0230543	0.0309674
	GO:0045549 9-cis-epoxycarotenoid dioxygenase activity	0.0230543	0.0309674
	GO:0045430 chalcone isomerase activity	0.0230543	0.0309674
	GO:0005507 copper ion binding	0.0262597	0.033357
	GO:0016165 lipoxygenase activity	0.0263044	0.033357
	GO:0010279 indole-3-acetic acid amido synthetase	0.0263044	0.033357
	GO:0000287 magnesium ion binding	0.0289652	0.0352725
	GO:0000293 ferric-chelate reductase activity	0.0295437	0.0352725
	GO:0045543 gibberellin 2-beta-dioxygenase activity	0.0295437	0.0352725
	GO:0003878 ATP citrate synthase activity	0.0295437	0.0352725
	GO:0008061 chitin binding	0.0295437	0.0352725
	GO:0019139 cytokinin dehydrogenase activity	0.0295437	0.0352725
	GO:0045735 nutrient reservoir activity	0.030032	0.0352725
	GO:0004029 aldehyde dehydrogenase (NAD) activity	0.0327722	0.0376075
	GO:0015112 nitrate transporter activity	0.0359901	0.0402445
	GO:0004069 aspartate transaminase activity	0.0359901	0.0402445
	GO:0009815 1-aminocyclopropane-1-carboxylate oxidase activity	0.0391973	0.0427385
	GO:0004012 phospholipid-translocating ATPase activity	0.0391973	0.0427385
	GO:0016887 ATPase activity	0.04288	0.0454788
	GO:0019825 oxygen binding	0.0441866	0.0465823
	GO:0004028 3-chloroallyl aldehyde dehydrogenase activity	0.04558	0.0473382
	GO:0016161 beta-amylase activity	0.0487554	0.0493191
GO_Celllular Component	GO:0009505 cell wall (sensu Magnoliophyta)	5.32418e-05	0.000372692
	GO:0048046 apoplast	0.00030538	0.00167005
	GO:0005634 nucleus	0.000341771	0.00181242
	GO:0005886 plasma membrane	0.00134689	0.00620279
	GO:0031201 SNARE complex	0.00664162	0.0143158
	GO:0009507 chloroplast	0.00836776	0.0170274
	GO:0005739 mitochondrion	0.00860966	0.0173183
	GO:0009705 vacuolar membrane (sensu Magnoliophyta)	0.0107837	0.0195559
	GO:0009897 external side of plasma membrane	0.0132394	0.0212423
	GO:0048196 extracellular matrix (sensu Magnoliophyta)	0.0132394	0.0212423
	GO:0042406 extrinsic to endoplasmic reticulum membrane	0.0132394	0.0212423
	GO:0016021 integral to membrane	0.0135951	0.0212423
	GO:0009346 citrate lyase complex	0.0165219	0.0245028
	GO:0005578 extracellular matrix (sensu Metazoa)	0.0230543	0.0309674
	GO:0005618 cell wall	0.0247859	0.0323696
	GO:0016602 CCAAT-binding factor complex	0.0487554	0.0493191
KEGG_Pathways	Phenylpropanoid biosynthesis	2.15996e-16	4.31992e-16
	Methane metabolism	6.53072e-15	6.53072e-15
	Phenylalanine metabolism	1.3053e-10	8.702e-11
	Methionine metabolism	6.54673e-06	3.27336e-06
	Limonene and pinene degradation	3.84535e-05	1.53814e-05
	3-Chloroacrylic acid degradation	5.51527e-05	1.6879e-05
	Flavonoid biosynthesis	5.51527e-05	1.6879e-05
	Glycolysis / Gluconeogenesis	7.11694e-05	1.6879e-05
	Bile acid biosynthesis	7.59555e-05	1.6879e-05
	Propanoate metabolism	0.000142316	2.84631e-05
	Selenoamino acid metabolism	0.000210072	3.81949e-05
	alpha-Linolenic acid metabolism	0.000335939	5.59898e-05
	Fatty acid metabolism	0.000409694	6.06953e-05
	Ascorbate and aldarate metabolism	0.000409694	6.06953e-05
	Naphthalene and anthracene degradation	0.00163458	0.000217145
	gamma-Hexachlorocyclohexane degradation	0.00173716	0.000217145
	Starch and sucrose metabolism	0.00247647	0.00029135
	1,1,1-Trichloro-2,2-bis(4-chlorophenyl)ethane (DDT) degradation	0.00279329	0.000301978
	Fluorene degradation	0.00279329	0.000301978
	Retinol metabolism	0.00743201	0.000743201
	1- and 2-Methylnaphthalene degradation	0.00928165	0.000883967
	Diterpenoid biosynthesis	0.0102052	0.000927747
	Lysine degradation	0.0138912	0.00120793
	Histidine metabolism	0.0148106	0.00120903
	Sulfur metabolism	0.0148106	0.00120903
	beta-Alanine metabolism	0.0166469	0.00121276
	Glycerolipid metabolism	0.0166469	0.00121276
	Metabolism of xenobiotics by cytochrome P450	0.0184799	0.00121276
	Cysteine metabolism	0.0184799	0.00121276
	Drug metabolism - cytochrome P450	0.0193952	0.00121276
	Zeatin biosynthesis	0.0193952	0.00121276
	Butanoate metabolism	0.0203096	0.00121276
	Carotenoid biosynthesis - General	0.0203096	0.00121276
	Carotenoid biosynthesis - Organism-specific	0.0203096	0.00121276
	Cyanoamino acid metabolism	0.0212232	0.00121276
	Tyrosine metabolism	0.0239591	0.00133106
	Reductive carboxylate cycle (CO2 fixation)	0.0248694	0.00134429
	Urea cycle and metabolism of amino groups	0.0266876	0.00140461
	Glyoxylate and dicarboxylate metabolism	0.0285025	0.00146167
	Inositol phosphate metabolism	0.0312187	0.00156094
	Valine, leucine and isoleucine degradation	0.0321225	0.00156695
	Tryptophan metabolism	0.0348289	0.00165852
	SNARE interactions in vesicular transport	0.0437975	0.00203709
	Pentose phosphate pathway	0.0464723	0.00210499
	Fructose and mannose metabolism	0.0473623	0.00210499

## Sheet: b
Table S1b: Gene Ontology and KEGG analysis of 195 DEGs between different metarials
Category	Term	p value	q value
GO_Biological Process	GO:0055114 oxidation reduction	4.1892e-10	5.61353e-08
	GO:0009753 response to jasmonic acid stimulus	8.0983e-09	4.75903e-07
	GO:0009646 response to absence of light	1.30382e-08	4.75903e-07
	GO:0009733 response to auxin stimulus	1.42061e-08	4.75903e-07
	GO:0006979 response to oxidative stress	5.34879e-08	1.43348e-06
	GO:0046686 response to cadmium ion	1.1624e-07	2.59602e-06
	GO:0009651 response to salt stress	3.06746e-07	5.87199e-06
	GO:0006529 asparagine biosynthesis	9.88707e-07	1.26178e-05
	GO:0043617 cellular response to sucrose starvation	5.24991e-06	5.41145e-05
	GO:0009813 flavonoid biosynthesis	1.72426e-05	0.000154034
	GO:0010200 response to chitin	2.00502e-05	0.000167921
	GO:0009723 response to ethylene stimulus	4.80297e-05	0.000321799
	GO:0009626 hypersensitive response	0.000241972	0.00154401
	GO:0009750 response to fructose stimulus	0.000284848	0.00173498
	GO:0009835 ripening	0.000341302	0.00198845
	GO:0031348 negative regulation of defense response	0.000540529	0.00289724
	GO:0009612 response to mechanical stimulus	0.000616817	0.00317898
	GO:0009611 response to wounding	0.000744534	0.0036951
	GO:0042744 hydrogen peroxide catabolism	0.00102325	0.00431339
	GO:0009749 response to glucose stimulus	0.00107133	0.00435024
	GO:0009693 ethylene biosynthesis	0.00128681	0.00507156
	GO:0006952 defense response	0.0014258	0.00530713
	GO:0050832 defense response to fungus	0.00182761	0.00626262
	GO:0030397 membrane disassembly	0.00230011	0.00626262
	GO:0042178 xenobiotic catabolism	0.00230011	0.00626262
	GO:0008631 induction of apoptosis by oxidative stress	0.00230011	0.00626262
	GO:0009715 chalcone biosynthesis	0.00230011	0.00626262
	GO:0015690 aluminum ion transport	0.00230011	0.00626262
	GO:0009816 defense response to bacterium, incompatible interaction	0.00248884	0.00649501
	GO:0006355 regulation of transcription, DNA-dependent	0.00252045	0.00649501
	GO:0006071 glycerol metabolism	0.00264543	0.00668845
	GO:0009627 systemic acquired resistance	0.00297218	0.0073754
	GO:0010224 response to UV-B	0.00405937	0.00954309
	GO:0009744 response to sucrose stimulus	0.00445687	0.00985162
	GO:0015976 carbon utilization	0.00445687	0.00985162
	GO:0009620 response to fungus	0.00448781	0.00985162
	GO:0051245 negative regulation of cellular defense response	0.00459497	0.00985162
	GO:0010421 hydrogen peroxide-mediated programmed cell death	0.00459497	0.00985162
	GO:0009063 amino acid catabolism	0.00552579	0.0110368
	GO:0009737 response to abscisic acid stimulus	0.00620571	0.0120517
	GO:0042344 indole glucosinolate catabolism	0.0068846	0.0130856
	GO:0031347 regulation of defense response	0.00771374	0.0143561
	GO:0010363 regulation of plant-type hypersensitive response	0.00916899	0.0162734
	GO:0009805 coumarin biosynthesis	0.00916899	0.0162734
	GO:0006751 glutathione catabolism	0.00916899	0.0162734
	GO:0042742 defense response to bacterium	0.010069	0.0172981
	GO:0007568 aging	0.0130562	0.0215991
	GO:0042631 cellular response to water deprivation	0.0137222	0.0221538
	GO:0016042 lipid catabolism	0.0152006	0.0232745
	GO:0009864 induced systemic resistance, jasmonic acid mediated signaling pathway	0.0159909	0.0238087
	GO:0031540 regulation of anthocyanin biosynthesis	0.0182546	0.0260225
	GO:0015691 cadmium ion transport	0.020513	0.027906
	GO:0009228 thiamin biosynthesis	0.020513	0.027906
	GO:0006805 xenobiotic metabolism	0.0227663	0.0299087
	GO:0019288 isopentenyl diphosphate biosynthesis, mevalonate-independent pathway	0.0227663	0.0299087
	GO:0009409 response to cold	0.0235766	0.0303776
	GO:0008295 spermidine biosynthesis	0.0250144	0.0315666
	GO:0043069 negative regulation of programmed cell death	0.0250144	0.0315666
	GO:0051726 regulation of cell cycle	0.0254417	0.0315666
	GO:0009862 systemic acquired resistance, salicylic acid mediated signaling pathway	0.0294953	0.0351322
	GO:0052544 callose deposition in cell wall during defense response	0.0361784	0.0421557
	GO:0046274 lignin catabolism	0.0383959	0.0437877
	GO:0010252 auxin homeostasis	0.0383959	0.0437877
	GO:0006612 protein targeting to membrane	0.0428158	0.047811
	GO:0042545 cell wall modification	0.0442798	0.0486352
	GO:0009269 response to desiccation	0.0472155	0.051438
	GO:0006808 regulation of nitrogen utilization	0.0494078	0.0529652
GO_Molecular Function	GO:0009055 electron carrier activity	9.54726e-07	1.26178e-05
	GO:0004066 asparagine synthase (glutamine-hydrolyzing) activity	9.88707e-07	1.26178e-05
	GO:0016491 oxidoreductase activity	1.03568e-05	9.91297e-05
	GO:0004601 peroxidase activity	2.29374e-05	0.000180801
	GO:0003700 transcription factor activity	2.83038e-05	0.000201824
	GO:0016706 oxidoreductase activity, acting on paired donors, with incorporation or reduction of molecular oxygen, 2-oxoglutarate as one donor, and incorporation of one atom each of oxygen into both donors	2.86169e-05	0.000201824
	GO:0020037 heme binding	0.000457673	0.00255534
	GO:0004022 alcohol dehydrogenase activity	0.000875	0.0041875
	GO:0008889 glycerophosphodiester phosphodiesterase activity	0.000970758	0.00431339
	GO:0005507 copper ion binding	0.00103006	0.00431339
	GO:0005506 iron ion binding	0.00167694	0.00607323
	GO:0035251 UDP-glucosyltransferase activity	0.00192971	0.00626262
	GO:0043495 protein anchor	0.00230011	0.00626262
	GO:0050505 hydroquinone glucosyltransferase activity	0.00230011	0.00626262
	GO:0018456 aryl-alcohol dehydrogenase activity	0.00230011	0.00626262
	GO:0016767 geranylgeranyl-diphosphate geranylgeranyltransferase activity	0.00230011	0.00626262
	GO:0046905 phytoene synthase activity	0.00230011	0.00626262
	GO:0004089 carbonate dehydratase activity	0.0023368	0.00626262
	GO:0016538 cyclin-dependent protein kinase regulator activity	0.00314229	0.00765575
	GO:0005484 SNAP receptor activity	0.00331686	0.00793677
	GO:0016210 naringenin-chalcone synthase activity	0.00459497	0.00985162
	GO:0030170 pyridoxal phosphate binding	0.00493757	0.010179
	GO:0004353 glutamate dehydrogenase [NAD(P)+] activity	0.0068846	0.0130856
	GO:0016564 transcriptional repressor activity	0.00797729	0.0146432
	GO:0004766 spermidine synthase activity	0.0114482	0.0192963
	GO:0016756 glutathione gamma-glutamylcysteinyltransferase activity	0.0114482	0.0192963
	GO:0008661 1-deoxy-D-xylulose-5-phosphate synthase activity	0.0137222	0.0221538
	GO:0003840 gamma-glutamyltransferase activity	0.0137222	0.0221538
	GO:0045735 nutrient reservoir activity	0.0151083	0.0232745
	GO:0003677 DNA binding	0.0152847	0.0232745
	GO:0015086 cadmium ion transporter activity	0.0159909	0.0238087
	GO:0045430 chalcone isomerase activity	0.0159909	0.0238087
	GO:0016769 transferase activity, transferring nitrogenous groups	0.0180443	0.0260225
	GO:0016165 lipoxygenase activity	0.0182546	0.0260225
	GO:0010279 indole-3-acetic acid amido synthetase	0.0182546	0.0260225
	GO:0005509 calcium ion binding	0.0201121	0.027906
	GO:0008061 chitin binding	0.020513	0.027906
	GO:0004366 glycerol-3-phosphate O-acyltransferase activity	0.020513	0.027906
	GO:0043295 glutathione binding	0.0227663	0.0299087
	GO:0004069 aspartate transaminase activity	0.0250144	0.0315666
	GO:0009815 1-aminocyclopropane-1-carboxylate oxidase activity	0.0272574	0.0330543
	GO:0004708 MAP kinase kinase activity	0.0272574	0.0330543
	GO:0016868 intramolecular transferase activity, phosphotransferases	0.0294953	0.0351322
	GO:0008471 laccase activity	0.0406084	0.0457271
	GO:0043565 sequence-specific DNA binding	0.044069	0.0486352
	GO:0016563 transcriptional activator activity	0.0487415	0.0526723
GO_Celllular Component	GO:0009505 cell wall (sensu Magnoliophyta)	3.71282e-07	6.21897e-06
	GO:0048046 apoplast	3.08713e-06	3.4473e-05
	GO:0005618 cell wall	0.000934349	0.00431339
	GO:0005634 nucleus	0.00136818	0.00523817
	GO:0031201 SNARE complex	0.00459497	0.00985162
	GO:0009705 vacuolar membrane (sensu Magnoliophyta)	0.0053035	0.0107677
	GO:0005576 extracellular region	0.00560075	0.0110368
	GO:0042406 extrinsic to endoplasmic reticulum membrane	0.00916899	0.0162734
	GO:0009507 chloroplast	0.0147435	0.0232428
	GO:0031225 anchored to membrane	0.0264152	0.0324737
	GO:0005886 plasma membrane	0.0335982	0.0394926
	GO:0005783 endoplasmic reticulum	0.038048	0.0437877
KEGG_Pathways	Phenylpropanoid biosynthesis	4.01149e-12	8.02298e-12
	Methane metabolism	1.13782e-09	8.07502e-10
	Phenylalanine metabolism	1.21125e-09	8.07502e-10
	Flavonoid biosynthesis	2.25852e-05	1.12926e-05
	Methionine metabolism	0.000251113	0.000100445
	Nitrogen metabolism	0.000320007	0.000106669
	Glutathione metabolism	0.00044726	0.000127789
	Naphthalene and anthracene degradation	0.000677063	0.000159971
	gamma-Hexachlorocyclohexane degradation	0.000719868	0.000159971
	Limonene and pinene degradation	0.000809313	0.000161863
	1,1,1-Trichloro-2,2-bis(4-chlorophenyl)ethane (DDT) degradation	0.00180272	0.000313517
	Fluorene degradation	0.00180272	0.000313517
	Taurine and hypotaurine metabolism	0.00240294	0.000369683
	Arachidonic acid metabolism	0.00539891	0.000771272
	beta-Alanine metabolism	0.0107701	0.0013407
	Propanoate metabolism	0.0113652	0.0013407
	Carotenoid biosynthesis - General	0.0131485	0.0013407
	Carotenoid biosynthesis - Organism-specific	0.0131485	0.0013407
	Arginine and proline metabolism	0.0131485	0.0013407
	Selenoamino acid metabolism	0.0137422	0.0013407
	Cyanoamino acid metabolism	0.0137422	0.0013407
	Urea cycle and metabolism of amino groups	0.0172975	0.00149573
	alpha-Linolenic acid metabolism	0.0172975	0.00149573
	Alanine and aspartate metabolism	0.0184799	0.00149573
	Pentose and glucuronate interconversions	0.0190706	0.00149573
	Glutamate metabolism	0.0190706	0.00149573
	SNARE interactions in vesicular transport	0.0284758	0.00210932
	Biosynthesis of steroids	0.0348922	0.0024923
	Starch and sucrose metabolism	0.0464552	0.00320381

## Sheet: c
Table S1c: Gene Ontology and KEGG analysis of 253 DEGs between different tissues
Category	Term	p value	q value
GO_Biological Process	GO:0055114 oxidation reduction	8.05201e-13	1.68287e-10
	GO:0006979 response to oxidative stress	1.00267e-10	1.04779e-08
	GO:0010200 response to chitin	6.85725e-09	4.77722e-07
	GO:0046686 response to cadmium ion	5.05633e-08	2.11355e-06
	GO:0009651 response to salt stress	1.47475e-07	5.13703e-06
	GO:0006529 asparagine biosynthesis	1.7448e-06	4.86218e-05
	GO:0009646 response to absence of light	4.54178e-06	9.49232e-05
	GO:0043617 cellular response to sucrose starvation	7.66731e-06	0.000128197
	GO:0009753 response to jasmonic acid stimulus	1.00384e-05	0.000149858
	GO:0009749 response to glucose stimulus	2.6957e-05	0.000352126
	GO:0042744 hydrogen peroxide catabolism	9.73841e-05	0.00113074
	GO:0009409 response to cold	0.000104951	0.00115447
	GO:0042631 cellular response to water deprivation	0.000114171	0.00119309
	GO:0009723 response to ethylene stimulus	0.000136183	0.00130144
	GO:0009611 response to wounding	0.000136993	0.00130144
	GO:0009414 response to water deprivation	0.00018653	0.00154304
	GO:0050832 defense response to fungus	0.000212288	0.00164326
	GO:0009744 response to sucrose stimulus	0.000239162	0.00178518
	GO:0009750 response to fructose stimulus	0.000414819	0.00283509
	GO:0009626 hypersensitive response	0.000420516	0.00283509
	GO:0010025 wax biosynthesis	0.0011393	0.00652367
	GO:0009638 phototropism	0.0011393	0.00652367
	GO:0010150 leaf senescence	0.00170762	0.00915111
	GO:0030397 membrane disassembly	0.00277783	0.0123525
	GO:0019458 methionine catabolism via 2-oxobutanoate	0.00277783	0.0123525
	GO:0007108 cytokinesis, initiation of separation	0.00277783	0.0123525
	GO:0009715 chalcone biosynthesis	0.00277783	0.0123525
	GO:0010230 alternative respiration	0.00277783	0.0123525
	GO:0009733 response to auxin stimulus	0.00357649	0.0136093
	GO:0009816 defense response to bacterium, incompatible interaction	0.00360045	0.0136093
	GO:0016042 lipid catabolism	0.00364651	0.0136093
	GO:0006355 regulation of transcription, DNA-dependent	0.00381144	0.0139753
	GO:0010117 photoprotection	0.00554799	0.0188541
	GO:0035264 body growth	0.00554799	0.0188541
	GO:0009769 photosynthesis, light harvesting in photosystem II	0.00554799	0.0188541
	GO:0010398 xylogalacturonan metabolic process	0.00554799	0.0188541
	GO:0009063 amino acid catabolism	0.00795374	0.0255426
	GO:0015712 hexose phosphate transport	0.0083105	0.0255426
	GO:0009407 toxin catabolism	0.00962896	0.0283444
	GO:0010143 cutin biosynthesis	0.0110654	0.0315469
	GO:0009737 response to abscisic acid stimulus	0.0118496	0.0325864
	GO:0009873 ethylene mediated signaling pathway	0.013639	0.0356401
	GO:0010337 regulation of salicylic acid metabolic process	0.0138127	0.0356401
	GO:0002679 respiratory burst during defense response	0.0138127	0.0356401
	GO:0051865 protein autoubiquitination	0.0138127	0.0356401
	GO:0006952 defense response	0.0153828	0.0378237
	GO:0000914 phragmoplast formation	0.0165524	0.038653
	GO:0005978 glycogen biosynthesis	0.0165524	0.038653
	GO:0007568 aging	0.0186356	0.04188
	GO:0007585 respiratory gaseous exchange	0.0192845	0.0422038
	GO:0031540 regulation of anthocyanin biosynthesis	0.0220091	0.0455386
	GO:0010120 camalexin biosynthesis	0.0247262	0.0487526
	GO:0051555 flavonol biosynthesis	0.0274358	0.0521279
	GO:0045010 actin nucleation	0.0301378	0.0559894
	GO:0009835 ripening	0.0328325	0.0586495
	GO:0010311 lateral root formation	0.0328325	0.0586495
	GO:0045489 pectin biosynthesis	0.0328325	0.0586495
	GO:0009788 negative regulation of abscisic acid mediated signaling	0.0461945	0.0775473
	GO:0046274 lignin catabolism	0.0461945	0.0775473
	GO:0052542 callose deposition during defense response	0.0488448	0.0807001
GO_Molecular Function	GO:0016491 oxidoreductase activity	2.38755e-08	1.2475e-06
	GO:0004066 asparagine synthase (glutamine-hydrolyzing) activity	1.7448e-06	4.86218e-05
	GO:0004601 peroxidase activity	3.52887e-06	8.19483e-05
	GO:0003700 transcription factor activity	5.12278e-06	9.73328e-05
	GO:0009924 octadecanal decarbonylase activity	7.66731e-06	0.000128197
	GO:0004022 alcohol dehydrogenase activity	1.97205e-05	0.000274772
	GO:0009055 electron carrier activity	3.61311e-05	0.0004442
	GO:0020037 heme binding	0.000191958	0.00154304
	GO:0016564 transcriptional repressor activity	0.000580007	0.00378817
	GO:0005506 iron ion binding	0.000605553	0.00383517
	GO:0005509 calcium ion binding	0.00163902	0.00901459
	GO:0005507 copper ion binding	0.00205849	0.0107556
	GO:0018826 methionine gamma-lyase activity	0.00277783	0.0123525
	GO:0018456 aryl-alcohol dehydrogenase activity	0.00277783	0.0123525
	GO:0008863 formate dehydrogenase activity	0.00277783	0.0123525
	GO:0016767 geranylgeranyl-diphosphate geranylgeranyltransferase activity	0.00277783	0.0123525
	GO:0046905 phytoene synthase activity	0.00277783	0.0123525
	GO:0030755 quercetin 3-O-methyltransferase activity	0.00277783	0.0123525
	GO:0047763 caffeate O-methyltransferase activity	0.00277783	0.0123525
	GO:0033799 myricetin O-methyltransferase activity	0.00277783	0.0123525
	GO:0008930 methylthioadenosine nucleosidase activity	0.00554799	0.0188541
	GO:0016210 naringenin-chalcone synthase activity	0.00554799	0.0188541
	GO:0030170 pyridoxal phosphate binding	0.00829693	0.0255426
	GO:0015152 glucose-6-phosphate transporter activity	0.0083105	0.0255426
	GO:0004353 glutamate dehydrogenase [NAD(P)+] activity	0.0083105	0.0255426
	GO:0016563 transcriptional activator activity	0.0090811	0.0271136
	GO:0017077 oxidative phosphorylation uncoupler activity	0.0110654	0.0315469
	GO:0003993 acid phosphatase activity	0.0114466	0.0318977
	GO:0004030 aldehyde dehydrogenase [NAD(P)+] activity	0.0138127	0.0356401
	GO:0047631 ADP-ribose diphosphatase activity	0.0138127	0.0356401
	GO:0000287 magnesium ion binding	0.0161853	0.038653
	GO:0005516 calmodulin binding	0.016212	0.038653
	GO:0009001 serine O-acetyltransferase activity	0.0165524	0.038653
	GO:0009916 alternative oxidase activity	0.0165524	0.038653
	GO:0051287 NAD binding	0.0172579	0.0392055
	GO:0008878 glucose-1-phosphate adenylyltransferase activity	0.0192845	0.0422038
	GO:0004008 copper-exporting ATPase activity	0.0192845	0.0422038
	GO:0000210 NAD+ diphosphatase activity	0.0192845	0.0422038
	GO:0016165 lipoxygenase activity	0.0220091	0.0455386
	GO:0035252 UDP-xylosyltransferase activity	0.0220091	0.0455386
	GO:0043565 sequence-specific DNA binding	0.0225304	0.0455386
	GO:0042626 ATPase activity, coupled to transmembrane movement of substances	0.0226603	0.0455386
	GO:0008061 chitin binding	0.0247262	0.0487526
	GO:0004366 glycerol-3-phosphate O-acyltransferase activity	0.0247262	0.0487526
	GO:0004091 carboxylesterase activity	0.0254628	0.0492752
	GO:0004467 long-chain-fatty-acid-CoA ligase activity	0.0274358	0.0521279
	GO:0004029 aldehyde dehydrogenase (NAD) activity	0.0274358	0.0521279
	GO:0004069 aspartate transaminase activity	0.0301378	0.0559894
	GO:0009815 1-aminocyclopropane-1-carboxylate oxidase activity	0.0328325	0.0586495
	GO:0004326 tetrahydrofolylpolyglutamate synthase activity	0.0328325	0.0586495
	GO:0030145 manganese ion binding	0.0356105	0.0615091
	GO:0004028 3-chloroallyl aldehyde dehydrogenase activity	0.0381994	0.06544
	GO:0004784 superoxide dismutase activity	0.0408718	0.0694489
	GO:0008471 laccase activity	0.0488448	0.0807001
GO_Celllular Component	GO:0009505 cell wall (sensu Magnoliophyta)	0.000158792	0.00144294
	GO:0009507 chloroplast	0.000181197	0.00154304
	GO:0005576 extracellular region	0.000273998	0.00197468
	GO:0010287 plastoglobule	0.000809472	0.00497587
	GO:0005634 nucleus	0.000905324	0.00540608
	GO:0005783 endoplasmic reticulum	0.00442241	0.0159359
	GO:0005618 cell wall	0.0111697	0.0315469
	GO:0000326 protein storage vacuole	0.0138127	0.0356401
	GO:0000164 protein phosphatase type 1 complex	0.0138127	0.0356401
	GO:0048046 apoplast	0.0219578	0.0455386
	GO:0031209 SCAR complex	0.0220091	0.0455386
	GO:0005875 microtubule associated complex	0.0328325	0.0586495
	GO:0009574 preprophase band	0.0328325	0.0586495
KEGG_Pathways	Methane metabolism	4.12301e-16	8.24602e-16
	Phenylpropanoid biosynthesis	1.25328e-11	1.21193e-11
	Phenylalanine metabolism	1.8179e-11	1.21193e-11
	Methionine metabolism	2.59617e-06	1.29808e-06
	Fatty acid metabolism	0.000223982	8.95929e-05
	Nitrogen metabolism	0.000425042	0.000141681
	Starch and sucrose metabolism	0.00136409	0.000389741
	1,1,1-Trichloro-2,2-bis(4-chlorophenyl)ethane (DDT) degradation	0.00207294	0.000487751
	Fluorene degradation	0.00207294	0.000487751
	Flavone and flavonol biosynthesis	0.00414178	0.000828355
	Retinol metabolism	0.00551872	0.0010034
	1- and 2-Methylnaphthalene degradation	0.00689384	0.00114897
	3-Chloroacrylic acid degradation	0.00826714	0.00122476
	Flavonoid biosynthesis	0.00826714	0.00122476
	Bile acid biosynthesis	0.00963862	0.00128515
	Photosynthesis - antenna proteins	0.0123762	0.00137286
	Propanoate metabolism	0.0130594	0.00137286
	Metabolism of xenobiotics by cytochrome P450	0.0137422	0.00137286
	Drug metabolism - cytochrome P450	0.0144245	0.00137286
	Carotenoid biosynthesis - General	0.0151064	0.00137286
	Carotenoid biosynthesis - Organism-specific	0.0151064	0.00137286
	Arginine and proline metabolism	0.0151064	0.00137286
	Selenoamino acid metabolism	0.0157879	0.00137286
	Tyrosine metabolism	0.0178295	0.00148479
	alpha-Linolenic acid metabolism	0.0198671	0.00148479
	Urea cycle and metabolism of amino groups	0.0198671	0.00148479
	Alanine and aspartate metabolism	0.0212232	0.00148479
	Glyoxylate and dicarboxylate metabolism	0.0212232	0.00148479
	Pentose and glucuronate interconversions	0.0219006	0.00148479
	Glutamate metabolism	0.0219006	0.00148479
	Naphthalene and anthracene degradation	0.043342	0.00279169
	gamma-Hexachlorocyclohexane degradation	0.0446671	0.00279169
	Limonene and pinene degradation	0.0473119	0.00286739

## Sheet: d
Table S1d: Gene Ontology and KEGG analysis of 85 overlapping genes between the 195 marked DEGs between CD and YH and 317 DEGs in roots and leaves
Category	Term	p value	q value
GO_Biological Process	GO:0055114 oxidation reduction	2.08552e-09	1.35559e-07
	GO:0009753 response to jasmonic acid stimulus	3.76718e-08	1.22433e-06
	GO:0009651 response to salt stress	2.04922e-07	4.43997e-06
	GO:0046686 response to cadmium ion	2.00455e-06	3.25739e-05
	GO:0009723 response to ethylene stimulus	1.31902e-05	0.00012248
	GO:0006979 response to oxidative stress	2.32804e-05	0.000189153
	GO:0006952 defense response	6.30663e-05	0.000455479
	GO:0009835 ripening	7.50968e-05	0.000488129
	GO:0042744 hydrogen peroxide catabolism	0.000110922	0.000655449
	GO:0009693 ethylene biosynthesis	0.000285677	0.00116056
	GO:0010200 response to chitin	0.000491989	0.00188113
	GO:0006071 glycerol metabolism	0.000592067	0.00192422
	GO:0009733 response to auxin stimulus	0.000654395	0.00202551
	GO:0010224 response to UV-B	0.000914405	0.00212227
	GO:0009611 response to wounding	0.000920289	0.00212227
	GO:0009715 chalcone biosynthesis	0.00107928	0.00212227
	GO:0008631 induction of apoptosis by oxidative stress	0.00107928	0.00212227
	GO:0030397 membrane disassembly	0.00107928	0.00212227
	GO:0042178 xenobiotic catabolism	0.00107928	0.00212227
	GO:0009626 hypersensitive response	0.00146742	0.00257789
	GO:0051245 negative regulation of cellular defense response	0.00215742	0.00355019
	GO:0010421 hydrogen peroxide-mediated programmed cell death	0.00215742	0.00355019
	GO:0009813 flavonoid biosynthesis	0.00235083	0.00363819
	GO:0007568 aging	0.00302239	0.00451621
	GO:0010363 regulation of plant-type hypersensitive response	0.00431026	0.00583681
	GO:0009805 coumarin biosynthesis	0.00431026	0.00583681
	GO:0009737 response to abscisic acid stimulus	0.00486067	0.00631888
	GO:0050832 defense response to fungus	0.00571763	0.00728718
	GO:0031540 regulation of anthocyanin biosynthesis	0.00860225	0.00998475
	GO:0009228 thiamin biosynthesis	0.0096724	0.0107471
	GO:0009620 response to fungus	0.0105508	0.0113527
	GO:0019288 isopentenyl diphosphate biosynthesis, mevalonate-independent pathway	0.0107414	0.0113527
	GO:0006805 xenobiotic metabolism	0.0107414	0.0113527
	GO:0043069 negative regulation of programmed cell death	0.0118093	0.0120883
	GO:0031348 negative regulation of defense response	0.0160695	0.0153605
	GO:0009612 response to mechanical stimulus	0.0171317	0.0161386
	GO:0010252 auxin homeostasis	0.0181928	0.01647
	GO:0006612 protein targeting to membrane	0.0203116	0.0180857
	GO:0006808 regulation of nitrogen utilization	0.0234814	0.0206255
	GO:0009695 jasmonic acid biosynthesis	0.025589	0.0218853
	GO:0016117 carotenoid biosynthesis	0.0308384	0.025535
	GO:0006032 chitin catabolism	0.0308384	0.025535
	GO:0009863 salicylic acid mediated signaling pathway	0.0318849	0.0255866
	GO:0009816 defense response to bacterium, incompatible interaction	0.0339746	0.0262645
	GO:0031408 oxylipin biosynthesis	0.0339746	0.0262645
	GO:0006944 membrane fusion	0.0350178	0.0262645
	GO:0009627 systemic acquired resistance	0.0371009	0.0270962
	GO:0009828 cell wall loosening (sensu Magnoliophyta)	0.0381408	0.027394
	GO:0016998 cell wall catabolism	0.0381408	0.027394
	GO:0009867 jasmonic acid mediated signaling pathway	0.0391796	0.0276812
	GO:0009629 response to gravity	0.0495069	0.0340524
	GO:0015995 chlorophyll biosynthesis	0.0495069	0.0340524
GO_Molecular Function	GO:0016491 oxidoreductase activity	6.39912e-06	8.31886e-05
	GO:0009055 electron carrier activity	1.24806e-05	0.00012248
	GO:0004022 alcohol dehydrogenase activity	0.000193624	0.000998159
	GO:0035251 UDP-glucosyltransferase activity	0.000213193	0.000998159
	GO:0008889 glycerophosphodiester phosphodiesterase activity	0.000214988	0.000998159
	GO:0004601 peroxidase activity	0.00053374	0.00192422
	GO:0030170 pyridoxal phosphate binding	0.000566496	0.00192422
	GO:0005484 SNAP receptor activity	0.00074474	0.00212227
	GO:0043495 protein anchor	0.00107928	0.00212227
	GO:0050505 hydroquinone glucosyltransferase activity	0.00107928	0.00212227
	GO:0016767 geranylgeranyl-diphosphate geranylgeranyltransferase activity	0.00107928	0.00212227
	GO:0046905 phytoene synthase activity	0.00107928	0.00212227
	GO:0018456 aryl-alcohol dehydrogenase activity	0.00107928	0.00212227
	GO:0020037 heme binding	0.00114276	0.00212227
	GO:0016210 naringenin-chalcone synthase activity	0.00215742	0.00355019
	GO:0016706 oxidoreductase activity, acting on paired donors, with incorporation or reduction of molecular oxygen, 2-oxoglutarate as one donor, and incorporation of one atom each of oxygen into both donors	0.00302239	0.00451621
	GO:0045735 nutrient reservoir activity	0.00351421	0.00507608
	GO:0016769 transferase activity, transferring nitrogenous groups	0.00422398	0.00583681
	GO:0008661 1-deoxy-D-xylulose-5-phosphate synthase activity	0.00645854	0.00807317
	GO:0005506 iron ion binding	0.00745451	0.00906505
	GO:0045430 chalcone isomerase activity	0.00753096	0.00906505
	GO:0010279 indole-3-acetic acid amido synthetase	0.00860225	0.00998475
	GO:0016165 lipoxygenase activity	0.00860225	0.00998475
	GO:0008061 chitin binding	0.0096724	0.0107471
	GO:0004069 aspartate transaminase activity	0.0118093	0.0120883
	GO:0016758 transferase activity, transferring hexosyl groups	0.0124518	0.0124108
	GO:0005509 calcium ion binding	0.0126018	0.0124108
	GO:0009815 1-aminocyclopropane-1-carboxylate oxidase activity	0.012876	0.0124917
	GO:0005507 copper ion binding	0.0182437	0.01647
	GO:0004565 beta-galactosidase activity	0.0245357	0.0212643
	GO:0008194 UDP-glycosyltransferase activity	0.0293971	0.0248157
	GO:0030145 manganese ion binding	0.0318392	0.0255866
	GO:0016847 1-aminocyclopropane-1-carboxylate synthase activity	0.0329303	0.0261033
	GO:0004568 chitinase activity	0.0339746	0.0262645
	GO:0031418 L-ascorbic acid binding	0.0350178	0.0262645
	GO:0004725 protein tyrosine phosphatase activity	0.044357	0.0310022
GO_Celllular Component	GO:0009505 cell wall (sensu Magnoliophyta)	0.000267023	0.0011571
	GO:0048046 apoplast	0.000775812	0.00212227
	GO:0009705 vacuolar membrane (sensu Magnoliophyta)	0.00120044	0.00216747
	GO:0031201 SNARE complex	0.00215742	0.00355019
	GO:0042406 extrinsic to endoplasmic reticulum membrane	0.00431026	0.00583681
	GO:0005576 extracellular region	0.0175678	0.016313
	GO:0005618 cell wall	0.035558	0.0262645
KEGG_Pathways	Phenylpropanoid biosynthesis	2.53891e-07	5.07781e-07
	Methane metabolism	3.01205e-06	2.08387e-06
	Phenylalanine metabolism	3.1258e-06	2.08387e-06
	Flavonoid biosynthesis	7.85799e-06	3.92899e-06
	1,1,1-Trichloro-2,2-bis(4-chlorophenyl)ethane (DDT) degradation	0.00108189	0.000393416
	Fluorene degradation	0.00108189	0.000393416
	Propanoate metabolism	0.00683389	0.00186094
	Carotenoid biosynthesis - General	0.007909	0.00186094
	Carotenoid biosynthesis - Organism-specific	0.007909	0.00186094
	alpha-Linolenic acid metabolism	0.0104135	0.00208269
	Methionine metabolism	0.0139812	0.00254203
	SNARE interactions in vesicular transport	0.0171821	0.00286368
	Biosynthesis of steroids	0.0210813	0.0031208
	Naphthalene and anthracene degradation	0.022849	0.0031208
	gamma-Hexachlorocyclohexane degradation	0.0235553	0.0031208
	Limonene and pinene degradation	0.0249664	0.0031208

## Sheet: e
Table S1e: Gene Ontology and KEGG analysis of 68 overlapping genes between the 253 marked DEGs between roots and leaves and 317 DEGs in roots and leaves
Category	Term	p value	q value
GO_Biological Process	GO:0046686 response to cadmium ion	3.06208e-09	1.13297e-07
	GO:0009753 response to jasmonic acid stimulus	5.90211e-06	7.35322e-05
	GO:0009651 response to salt stress	5.96207e-06	7.35322e-05
	GO:0009723 response to ethylene stimulus	3.70627e-05	0.00034283
	GO:0006979 response to oxidative stress	5.87066e-05	0.000434429
	GO:0010200 response to chitin	0.000120262	0.000741614
	GO:0009626 hypersensitive response	0.000571391	0.0023692
	GO:0009715 chalcone biosynthesis	0.00067234	0.0023692
	GO:0055114 oxidation reduction	0.00213903	0.00491383
	GO:0050832 defense response to fungus	0.00225771	0.00491383
	GO:0031540 regulation of anthocyanin biosynthesis	0.00536641	0.00945511
	GO:0006355 regulation of transcription, DNA-dependent	0.00616279	0.00960175
	GO:0009611 response to wounding	0.00622816	0.00960175
	GO:0009788 negative regulation of abscisic acid mediated signaling	0.0113701	0.0150248
	GO:0010150 leaf senescence	0.0146902	0.0178209
	GO:0006808 regulation of nitrogen utilization	0.0146902	0.0178209
	GO:0006032 chitin catabolism	0.0193202	0.0213387
	GO:0016117 carotenoid biosynthesis	0.0193202	0.0213387
	GO:0009627 systemic acquired resistance	0.0232718	0.0235626
	GO:0016998 cell wall catabolism	0.0239289	0.0235626
	GO:0009828 cell wall loosening (sensu Magnoliophyta)	0.0239289	0.0235626
	GO:0009733 response to auxin stimulus	0.0248363	0.0235626
	GO:0010224 response to UV-B	0.027208	0.0245456
	GO:0009825 multidimensional cell growth	0.0298235	0.0255627
	GO:0009629 response to gravity	0.0311287	0.0255627
	GO:0009615 response to virus	0.0317807	0.0255627
	GO:0009926 auxin polar transport	0.0343842	0.0265045
	GO:0009813 flavonoid biosynthesis	0.043443	0.0309114
GO_Molecular Function	GO:0003700 transcription factor activity	0.000220856	0.00116738
	GO:0018456 aryl-alcohol dehydrogenase activity	0.00067234	0.0023692
	GO:0016767 geranylgeranyl-diphosphate geranylgeranyltransferase activity	0.00067234	0.0023692
	GO:0046905 phytoene synthase activity	0.00067234	0.0023692
	GO:0016210 naringenin-chalcone synthase activity	0.00134424	0.00357599
	GO:0009055 electron carrier activity	0.00135308	0.00357599
	GO:0030170 pyridoxal phosphate binding	0.00450091	0.00902666
	GO:0016563 transcriptional activator activity	0.00480108	0.00902666
	GO:0003677 DNA binding	0.00487928	0.00902666
	GO:0008061 chitin binding	0.00603524	0.00960175
	GO:0004069 aspartate transaminase activity	0.00737158	0.010492
	GO:0005507 copper ion binding	0.00737275	0.010492
	GO:0004022 alcohol dehydrogenase activity	0.0126995	0.0162028
	GO:0004568 chitinase activity	0.021298	0.022515
	GO:0004725 protein tyrosine phosphatase activity	0.0278625	0.0245456
	GO:0020037 heme binding	0.0327611	0.0257906
	GO:0004866 endopeptidase inhibitor activity	0.0369809	0.0279244
	GO:0016564 transcriptional repressor activity	0.0382767	0.0283248
	GO:0016491 oxidoreductase activity	0.0402426	0.0291956
	GO:0008483 transaminase activity	0.0466582	0.0325727
GO_Celllular Component	GO:0005634 nucleus	0.00219156	0.00491383
	GO:0005618 cell wall	0.0101584	0.0139207
	GO:0009507 chloroplast	0.0165905	0.0191828
	GO:0048046 apoplast	0.0270275	0.0245456
	GO:0009705 vacuolar membrane (sensu Magnoliophyta)	0.0311287	0.0255627
KEGG_Pathways	Methane metabolism	5.82874e-05	0.000116575
	1,1,1-Trichloro-2,2-bis(4-chlorophenyl)ethane (DDT) degradation	0.000450884	0.000360707
	Fluorene degradation	0.000450884	0.000360707
	Retinol metabolism	0.001202	0.000525683
	1- and 2-Methylnaphthalene degradation	0.00150231	0.000525683
	3-Chloroacrylic acid degradation	0.00180256	0.000525683
	Flavonoid biosynthesis	0.00180256	0.000525683
	Bile acid biosynthesis	0.00210273	0.000525683
	Propanoate metabolism	0.00285285	0.000528433
	Metabolism of xenobiotics by cytochrome P450	0.00300282	0.000528433
	Drug metabolism - cytochrome P450	0.00315277	0.000528433
	Carotenoid biosynthesis - General	0.00330271	0.000528433
	Carotenoid biosynthesis - Organism-specific	0.00330271	0.000528433
	Tyrosine metabolism	0.00390226	0.000557466
	Fatty acid metabolism	0.00480105	0.00064014
	Phenylalanine metabolism	0.0122658	0.00151306
	Glycolysis / Gluconeogenesis	0.012861	0.00151306
	Phenylpropanoid biosynthesis	0.0239686	0.00266318

## Sheet: f
Table S1f: Gene Ontology and KEGG analysis of 42 common DEGs
Category	Term	p value	q value
GO_Biological Process	GO:0046686 response to cadmium ion	3.79e-08	1.1e-06
	GO:0009651 response to salt stress	2.47e-06	2.82e-05
	GO:0009753 response to jasmonic acid stimulus	2.92e-06	2.82e-05
	GO:0055114 oxidation reduction	9.54e-06	6.92e-05
	GO:0009723 response to ethylene stimulus	1.85e-05	0.000107
	GO:0006979 response to oxidative stress	2.94e-05	0.000142
	GO:0010200 response to chitin	7.15e-05	0.000259
	GO:0009626 hypersensitive response	0.000405	0.00117325
	GO:0009715 chalcone biosynthesis	0.000566	0.00131354
	GO:0007568 aging	0.00084	0.00152217
	GO:0042744 hydrogen peroxide catabolism	0.00107661	0.00182386
	GO:0031540 regulation of anthocyanin biosynthesis	0.00452076	0.00624296
	GO:0006808 regulation of nitrogen utilization	0.0123845	0.0133019
	GO:0016117 carotenoid biosynthesis	0.0162938	0.0154924
	GO:0006032 chitin catabolism	0.0162938	0.0154924
	GO:0009733 response to auxin stimulus	0.0179697	0.0157086
	GO:0009627 systemic acquired resistance	0.0196326	0.0157086
	GO:0009828 cell wall loosening (sensu Magnoliophyta)	0.0201881	0.0157086
	GO:0016998 cell wall catabolism	0.0201881	0.0157086
	GO:0010224 response to UV-B	0.0229605	0.0168337
	GO:0009629 response to gravity	0.0262775	0.01729
	GO:0009615 response to virus	0.0268292	0.01729
	GO:0009926 auxin polar transport	0.0290333	0.0183036
	GO:0009813 flavonoid biosynthesis	0.0367093	0.020928
GO_Molecular Function	GO:0004022 alcohol dehydrogenase activity	5.27854e-05	0.000218682
	GO:0016491 oxidoreductase activity	8.67506e-05	0.00027953
	GO:0016767 geranylgeranyl-diphosphate geranylgeranyltransferase activity	0.000566181	0.00131354
	GO:0046905 phytoene synthase activity	0.000566181	0.00131354
	GO:0018456 aryl-alcohol dehydrogenase activity	0.000566181	0.00131354
	GO:0009055 electron carrier activity	0.000700041	0.00135341
	GO:0016210 naringenin-chalcone synthase activity	0.00113205	0.00182386
	GO:0004601 peroxidase activity	0.00308247	0.00465218
	GO:0030170 pyridoxal phosphate binding	0.0032084	0.00465218
	GO:0008061 chitin binding	0.00508447	0.00664647
	GO:0005507 copper ion binding	0.00527134	0.00664647
	GO:0004069 aspartate transaminase activity	0.00621094	0.00729885
	GO:0004568 chitinase activity	0.0179646	0.0157086
	GO:0003700 transcription factor activity	0.0205837	0.0157086
	GO:0004725 protein tyrosine phosphatase activity	0.0235141	0.0168337
	GO:0020037 heme binding	0.0237993	0.0168337
	GO:0005509 calcium ion binding	0.0264742	0.01729
	GO:0004866 endopeptidase inhibitor activity	0.0312324	0.0191342
	GO:0003677 DNA binding	0.0322111	0.0191342
	GO:0016564 transcriptional repressor activity	0.0323302	0.0191342
	GO:0008483 transaminase activity	0.0394365	0.0219934
	GO:0045735 nutrient reservoir activity	0.0448684	0.0245507
	GO:0016769 transferase activity, transferring nitrogenous groups	0.0491925	0.0264182
GO_Celllular Component	GO:0005618 cell wall	0.00629211	0.00729885
	GO:0009505 cell wall (sensu Magnoliophyta)	0.0114512	0.0127725
	GO:0005634 nucleus	0.0136827	0.0141714
	GO:0005576 extracellular region	0.0150561	0.0150561
	GO:0048046 apoplast	0.0195779	0.0157086
	GO:0009705 vacuolar membrane (sensu Magnoliophyta)	0.0262775	0.01729
	GO:0009507 chloroplast	0.0368043	0.0209279
KEGG_Pathways	Methane metabolism	5.83e-05	5.97e-05
	Phenylalanine metabolism	5.97e-05	5.97e-05
	Phenylpropanoid biosynthesis	0.000231	0.000154
	1,1,1-Trichloro-2,2-bis(4-chlorophenyl)ethane (DDT) degradation	0.000451	0.0002
	Fluorene degradation	0.000451	0.0002
	Flavonoid biosynthesis	0.00180256	0.000601
	Propanoate metabolism	0.00285285	0.000777
	Carotenoid biosynthesis - General	0.0033027	0.000777
	Carotenoid biosynthesis - Organism-specific	0.0033027	0.000777
