# Supplementary material for: A genome-wide expression profile analysis reveals active genes and pathways coping with phosphate starvation in soybean
Source: BMC Genomics. 2016 Mar 5;17:192. doi: 10.1186/s12864-016-2558-9 (PMC4779269; doi:10.1186/s12864-016-2558-9)
Supplement: Additional file 3: Table S2. — The list of DEGs between different P treatments in the roots and leaves of CD and YH. (XLS 55 kb) [file 12864_2016_2558_MOESM3_ESM.xls]

## Sheet: Sheet1
Additional file 3: Table S2. The list of DEGs between different P treatments in the roots and leaves of CD and YH
Accessions	Tissues	Gene ID	Fold Change	q-value(%)
CD	Roots	12067593	33.7838	0
		11848134	31.746	0
		11827191	27.1003	0
		12067589	22.9885	0
		12074410	19.8413	0
		12212657	16.1812	0
		11889893	15.674	0
		11994734	14.9477	0
		12167833	13.8122	0
		12198956	13.6054	0
		12011580	12.7551	0
		12052020	12.3153	0
		12165516	11.5473	0
		12148813	11.1359	0
		11896666	11.0011	0
		11989004	10.7181	0.680943
		11833487	10.0806	0
		11919375	10.0604	0
		11808187	10.0604	0
		11971186	10.01	0
		11865404	9.31966	0
		12161099	8.60585	0
		12124458	8.16993	0
		12187222	8.03213	0
		11937522	7.98085	0
		11858123	7.97448	0
		12009784	7.96178	0
		11988514	7.76398	0
		11829195	7.33676	1.35034
		12148675	7.26216	3.74728
		11983438	7.13267	0
		11966464	7.12758	0.680943
		12198531	6.93001	0.680943
		11868076	6.89655	2.1978
		11780851	6.81199	0.351745
		11780843	6.61813	0.680943
		12193972	6.37349	0
		12014235	6.20347	0
		11778650	5.91017	0.880335
		12177426	5.75374	0
		11927561	5.71102	0
		11942944	5.60538	0
		11794571	5.58036	0
		12067310	5.44662	0
		11774350	5.42005	0
		12141704	5.34474	3.8344
		11816743	5.34188	1.45232
		12153492	5.28262	0
		12205358	5.13611	0
		11908729	4.98256	0
		12191907	4.9456	0
		11808194	4.86855	0
		11947988	4.73934	0
		11919510	4.59137	0
		12218256	4.57457	0
		11942939	4.51467	0
		11930922	4.48229	0
		11889065	4.43853	0
		11817326	4.42478	0
		11985723	4.42478	0
		12042020	4.33276	0.351745
		11935050	4.29185	0.880335
		12207620	4.28082	0
		12000430	4.25532	0
		11790124	4.24809	0.95271
		11927595	4.24088	0
		11776273	4.10004	0.880335
		12076345	4.07997	0.95271
		11827083	4.04694	0.880335
		11997707	4.03226	0
		12035461	4.00641	0
		12096947	3.98248	4.61857
		12023717	3.94166	1.45232
		11809923	3.89864	2.34856
		12193748	3.89712	0
		12199573	3.88802	0
		12025494	3.87747	3.74728
		12035198	3.79507	0
		11920069	3.75516	0
		11859928	3.72024	0
		11883125	3.69004	0.351745
		12114379	3.67918	0
		11995835	3.67242	0
		11851880	3.6324	0
		11864275	3.61795	0
		11829199	3.60231	4.16033
		12181630	3.59454	0
		11773477	3.58295	0
		12032670	3.56252	0
		11844900	3.55745	0.880335
		11818351	3.53357	0.680943
		12054727	3.53232	0
		12015405	3.52237	1.91746
		11951959	3.47705	0
		12010774	3.44947	0.680943
		11801353	3.43997	0
		11893948	3.43643	0
		11937519	3.43407	0
		11794578	3.4188	3.74728
		11879080	3.4153	0
		11767566	3.39905	0
		12180694	3.39789	1.91746
		11800366	3.39443	0
		12216137	3.34896	0
		12050550	3.3456	0
		12134336	3.33222	0
		11982610	3.32005	0
		11919383	3.31016	1.35034
		11952233	3.27976	0.880335
		11834877	3.26904	0
		11989118	3.25839	0
		12121442	3.22581	0.880335
		12064949	3.22061	0
		11771893	3.14268	0
		12154087	3.13578	0
		11806112	3.10078	0
		12206925	3.09023	0.680943
		11980432	3.06185	0.880335
		12136822	3.05998	0
		12202872	3.04692	0
		11786865	3.02572	1.35034
		11771275	3.02024	0.880335
		11805365	3.01296	0
		11772519	3.01114	2.06448
		12182834	3.01023	3.76158
		11816415	3.00661	0
		12062653	3.00391	3.76158
		11977495	2.99491	2.78629
		11959191	2.98507	0.95271
		12050847	2.96648	0
		11940702	2.96648	2.1978
		11848480	2.96384	0
		12159623	2.96121	1.91746
		12113770	2.94377	0
		11867185	2.9146	0.880335
		12010767	2.91375	0.880335
		12097864	2.90867	0.680943
		12146522	2.86205	0.880335
		11806662	2.85714	0.680943
		11873696	2.8547	3.76158
		11898290	2.83849	0
		11900699	2.83768	0
		12123412	2.82406	2.1978
		11910949	2.82008	0
		11939358	2.8082	0
		12211194	2.79252	0.351745
		11812461	2.78552	0.880335
		11998353	2.78087	0
		12163539	2.78009	0
		12094082	2.77546	0
		11988658	2.76319	0.880335
		11916471	2.7533	0.95271
		11927585	2.74952	0
		12028382	2.74801	0
		11963448	2.74348	0.680943
		12054297	2.74048	0.95271
		11828665	2.73448	3.76158
		11943689	2.71887	0.880335
		11787306	2.70929	0
		12093576	2.69833	0
		11829191	2.68384	1.35034
		12033527	2.66951	0
		12096304	2.66312	0
		11928575	2.65534	0
		11930547	2.63922	1.35034
		12160010	2.63783	0
		12160015	2.63644	2.06448
		12067853	2.63366	2.69157
		11886876	2.62881	4.16033
		11816737	2.61986	0
		12112403	2.6062	0
		11974672	2.60552	1.58548
		11899367	2.58198	0
		11857831	2.57533	3.74728
		11910990	2.56542	0.351745
		12006319	2.54518	2.82166
		11780624	2.54518	0.880335
		11776023	2.53614	2.82166
		12047892	2.51762	0.880335
		12084903	2.51572	0.680943
		12018154	2.51004	0
		11851380	2.50752	0
		12002824	2.49377	3.76158
		11783479	2.4888	1.45232
		11800648	2.4888	0
		12105032	2.48139	1.91746
		11825734	2.47647	2.06448
		11872798	2.47525	0
		11790023	2.46792	0.880335
		12208527	2.46731	1.45232
		11972635	2.46488	3.76158
		11778299	2.46427	0
		12194875	2.45519	4.61857
		11892675	2.44618	1.91746
		11772730	2.44021	1.58548
		11787412	2.43962	0.680943
		11956141	2.42895	1.45232
		12180754	2.42777	0.880335
		12053628	2.42072	0
		12124806	2.39234	0
		11784608	2.38493	0
		12088785	2.38436	0.95271
		12199899	2.38209	0.680943
		11787713	2.37982	2.69157
		11900713	2.36911	0.95271
		12095592	2.36295	2.82166
		11786484	2.35239	0
		12218977	2.35018	2.78629
		11912736	2.34687	0.95271
		11875372	2.33809	0
		12174582	2.32504	1.35034
		11952515	2.29779	2.34856
		11861537	2.2805	0.880335
		11902232	2.2686	3.74728
		12012458	2.26501	1.91746
		11962063	2.25632	0.880335
		12096264	2.25225	0.680943
		11815558	2.25225	0.680943
		11941424	2.25073	3.76158
		11925606	2.2482	0
		11936226	2.24266	3.74728
		12085842	2.24115	0
		12207448	2.22767	1.58548
		11941505	2.21043	0
		12096624	2.20361	3.76158
		12194695	2.19539	0
		12094273	2.19058	1.35034
		11952225	2.1901	1.35034
		12117802	2.18914	0.680943
		12092218	2.18198	1.91746
		11802500	2.17912	1.45232
		12054214	2.17014	0.880335
		11899757	2.16638	2.69157
		11880576	2.15378	0.880335
		12135989	2.14454	3.76158
		12134981	2.14179	2.78629
		12102066	2.1395	2.78629
		12148781	2.13402	3.76158
		12133610	2.13129	1.58548
		12172134	2.12269	1.35034
		11784445	2.09996	1.35034
		11877104	2.0938	0.680943
		11981560	2.07641	2.1978
		12138972	2.07598	2.1978
		12121471	2.07125	1.35034
		11983859	2.07039	1.58548
		11764487	2.06441	3.74728
		12074432	2.06058	2.78629
		12179890	2.05086	3.74728
		11958387	2.05002	3.76158
		12212668	2.04207	0.880335
		12045438	2.03998	1.45232
		12169841	2.03957	3.76158
		12214678	2.03417	0.880335
		11849640	2.02799	2.78629
		11945531	2.01005	2.34856
		11974850	2.0004	1.45232
		12135271	0.493535	0.744583
		11779718	0.490629	4.61857
		11871864	0.4804	0.744583
		11876921	0.451223	3.74728
		12140686	0.44958	1.40831
		12110624	0.41738	0
		11890821	0.403112	4.61857
		12030466	0.387973	0
		12167194	0.381723	4.61857
		11930273	0.360711	0.593448
		11895817	0.352759	0
		12040519	0.34503	4.61857
		11903206	0.344364	0.593448
		11988912	0.333456	0.744583
		11837496	0.330349	0
		12155681	0.323845	3.74728
		12216534	0.323029	1.89691
		11820466	0.310337	0
		12219859	0.308261	0.744583
		11807038	0.291962	0.744583
		12214135	0.281666	4.16033
		11954073	0.279501	0
		11777523	0.267244	1.89691
		11865562	0.261199	0.744583
		12105711	0.257407	0
		11949348	0.245749	0
		11814105	0.245128	0.744583
		11908712	0.240894	0
		11891982	0.238192	0
		11966607	0.236838	0
		12014094	0.227402	0.593448
		11943387	0.205212	0
		11923436	0.195906	0.744583
		12050796	0.18513	0
		11920119	0.163193	0
		12053222	0.149062	0
		11995856	0.147682	0.593448
		12181585	0.130704	0
		12202130	0.129904	0
		11904932	0.128208	0
		11929953	0.112169	0
	Leaves	11764583	5.28821	0
		11872713	4.78927	0
		12167563	4.40529	0
		12058234	4.23191	0
		12005159	3.70508	0
		11776273	3.59324	0
		12076468	2.93083	0
		12040075	2.76932	0
		11917140	2.74574	0
		12069492	2.57865	0
		12152067	2.31911	0
YH	Roots	12216534	0.444504	0
		11835787	0.38301	0
		12192195	0.302718	0
	Leaves	11852430	0.342759	0
		11969348	0.249719	0
		11815596	0.0868478	0
		12157982	0.0743273	0
		11950930	0.0530614	0
		12182632	0.0387436	0
		11815603	0.0382506	0
